# Supplementary material for: Prevalence and Molecular Characterisation of Blastocystis sp. Infecting Free-Ranging Primates in Colombia
Source: Pathogens. 2023 Apr 6;12(4):569. doi: 10.3390/pathogens12040569 (PMC10143058; doi:10.3390/pathogens12040569)
Supplement: Supplementary file 1 [file pathogens-12-00569-s001.zip]

Archive with 3 entries (3 files):
- Table S1.pdf
- Figure S1.pdf
- Figure S2.pdf
